# Supplementary material for: Dual Cannabinoid and Orexin Regulation of Anhedonic Behaviour Caused by Prolonged Restraint Stress
Source: Brain Sci. 2023 Feb 13;13(2):314. doi: 10.3390/brainsci13020314 (PMC9954020; doi:10.3390/brainsci13020314)
Supplement: Supplementary file 1 [file brainsci-13-00314-s001.zip]

Archive with 1 entries (1 files):
- brainsci-2159093-supplementary.pdf
